# Supplementary material for: Conversion of Escherichia coli into Mixotrophic CO2 Assimilation with Malate and Hydrogen Based on Recombinant Expression of 2-Oxoglutarate:Ferredoxin Oxidoreductase Using Adaptive Laboratory Evolution
Source: Microorganisms. 2023 Jan 19;11(2):253. doi: 10.3390/microorganisms11020253 (PMC9967407; doi:10.3390/microorganisms11020253)
Supplement: Supplementary file 1 [file microorganisms-11-00253-s001.zip]

Archive with 2 entries (2 files):
- 6. microorganisms-2014218-supplementary-final.pdf
- 6. microorganisms-2014218-supplementary-Table S1, S3, S4.xlsx
