# Supplementary material for: Conversion of Escherichia coli into Mixotrophic CO2 Assimilation with Malate and Hydrogen Based on Recombinant Expression of 2-Oxoglutarate:Ferredoxin Oxidoreductase Using Adaptive Laboratory Evolution
Source: Microorganisms. 2023 Jan 19;11(2):253. doi: 10.3390/microorganisms11020253 (PMC9967407; doi:10.3390/microorganisms11020253)
Supplement: Supplementary file 1 [file microorganisms-11-00253-s001.zip › 6. microorganisms-2014218-supplementary-Table S1, S3, S4.xlsx]

## Sheet: Table S3 serine
Table S3: Complete list of SNPs for serine evolution sample in two other replicate evolution
sample	Position	Gene	Description	Effect	SNP	mutation
EVO_serine2, EVO_serine3	68486	BW25113_RS00320	DedA family protein	missense	T->G	Leu217Val
EVO_serine3	73243	BW25113_RS00340	DNA-binding transcriptional regulator SgrR	missense	A->C	Phe182Val
EVO_serine3	155588	BW25113_RS00715	polynucleotide adenylyltransferase PcnB	missense	C->A	Cys9Phe
EVO_serine2, EVO_serine3	161068	BW25113_RS00720	tRNA glutamyl-Q(34) synthetase GluQRS	promotor	A->C
EVO_serine2, EVO_serine3	169937	BW25113_RS00780	H(+)/Cl(-) exchange transporter ClcA	promotor	C->A
EVO_serine2, EVO_serine3	295695	BW25113_RS01460	aldehyde oxidoreductase molybdenum-binding subunit PaoC	missense	T->G	Glu317Asp
EVO_serine3	357016	BW25113_RS01755	galactoside O-acetyltransferase	missense	T->G	Asn186His
EVO_serine2, EVO_serine3	357022	BW25113_RS01755	galactoside O-acetyltransferase	stop_gained	C->A	Glu184*
EVO_serine2, EVO_serine3	360752	BW25113_RS01775	DNA-binding transcriptional repressor LacI	missense	A->G	Val331Ala
EVO_serine2, EVO_serine3	361419	BW25113_RS01775	DNA-binding transcriptional repressor LacI	missense	C->T	Ala109Thr
EVO_serine2, EVO_serine3	576153	BW25113_RS02850	IS5-like element IS5 family transposase	promotor	T->C
EVO_serine2, EVO_serine3	576173	BW25113_RS02850	IS5-like element IS5 family transposase	promotor	G->A
EVO_serine2, EVO_serine3	576185	BW25113_RS02850	IS5-like element IS5 family transposase	promotor	A->T
EVO_serine2, EVO_serine3	576202	BW25113_RS02850	IS5-like element IS5 family transposase	promotor	C->T
EVO_serine3	576287	BW25113_RS02855	porin	promotor	G->A
EVO_serine2	838652	BW25113_RS04190	23S rRNA (adenine(1618)-N(6))-methyltransferase RlmF	missense	T->G	Phe289Val
EVO_serine2, EVO_serine3	910683	BW25113_RS04520	ubiquinone-dependent pyruvate dehydrogenase	promotor	G->C
EVO_serine3	1320988	BW25113_RS06590	anthranilate synthase component I	promotor	T->G
EVO_serine2	1345471	BW25113_RS06725	cyclic di-GMP phosphodiesterase	promotor	T->A
EVO_serine2, EVO_serine3	1630639	BW25113_RS08090	MHS family MFS transporter	promotor	C->A
EVO_serine2, EVO_serine3	1630670	BW25113_RS08090	MHS family MFS transporter	promotor	C->A
EVO_serine2, EVO_serine3	1630680	BW25113_RS08090	MHS family MFS transporter	promotor	T->C
EVO_serine2, EVO_serine3	1630712	BW25113_RS08090	MHS family MFS transporter	promotor	G->A
EVO_serine2, EVO_serine3	1630741	BW25113_RS08090	MHS family MFS transporter	promotor	C->T
EVO_serine2, EVO_serine3	1630760	BW25113_RS08090	MHS family MFS transporter	promotor	T->C
EVO_serine2	1656627	BW25113_RS08310	dimethyl sulfoxide reductase subunit A	missense	A->C	Lys605Asn
EVO_serine2	1672819	BW25113_RS08395	DUF1471 family protein YdgH	missense	T->G	Phe46Val
EVO_serine2	1757973	BW25113_RS08805	Fe-S cluster assembly protein SufB	missense	A->C	Asn98Lys
EVO_serine3	1815284	BW25113_RS09085	PTS N%2CN'-diacetylchitobiose transporter subunit IIC	missense	G->C	Ser63Cys
EVO_serine3	1815287	BW25113_RS09085	PTS N%2CN'-diacetylchitobiose transporter subunit IIC	missense	T->A	Tyr62Phe
EVO_serine3	1815293	BW25113_RS09085	PTS N%2CN'-diacetylchitobiose transporter subunit IIC	missense	A->C	Phe60Cys
EVO_serine2, EVO_serine3	1828729	BW25113_RS09160	lipoprotein YdjY	missense	A->C	Glu119Asp
EVO_serine2, EVO_serine3	1896745	BW25113_RS09510	PTS mannose transporter subunit IIAB	missense	A->C	Lys147Asn
EVO_serine2, EVO_serine3	2170700	BW25113_RS10910	galactitol-1-phosphate 5-dehydrogenase	promotor	T->G
EVO_serine2, EVO_serine3	2170707	BW25113_RS10910	galactitol-1-phosphate 5-dehydrogenase	promotor	C->A
EVO_serine2	2170713	BW25113_RS10910	galactitol-1-phosphate 5-dehydrogenase	promotor	C->A
EVO_serine3	2170734	BW25113_RS10910	galactitol-1-phosphate 5-dehydrogenase	promotor	G->T
EVO_serine2, EVO_serine3	2178908	BW25113_RS10960	GntR family transcriptional regulator	promotor	T->G
EVO_serine2	2222656	BW25113_RS11135	D-alanyl-D-alanine endopeptidase	promotor	A->C
EVO_serine2	2222662	BW25113_RS11135	D-alanyl-D-alanine endopeptidase	promotor	C->G
	2310980	BW25113_RS11585	two-component system sensor histidine kinase RcsC	synonymous	C->A	Pro792Pro
EVO_serine2, EVO_serine3	2404742	BW25113_RS11970	SLC13 family permease	synonymous	A->C	Ala30Ala
	2463884	BW25113_RS12270	hypothetical protein	synonymous	T->G	Val425Val
EVO_serine2, EVO_serine3	2463890	BW25113_RS12270	hypothetical protein	missense	A->T	Leu427Phe
EVO_serine2, EVO_serine3	2463906	BW25113_RS12270	hypothetical protein	missense	C->A	Gln433Lys
EVO_serine2, EVO_serine3	2632621	BW25113_RS13110	ancillary SecYEG translocon subunit YfgM	missense	T->G	Asn8His
	2646494	BW25113_RS13150	3-mercaptopyruvate sulfurtransferase	missense	A->C	Lys214Asn
	2921334	BW25113_RS14510	flavodoxin	promotor	GCCCTT->G
EVO_serine2	2921389	BW25113_RS14515	tRNA pseudouridine(65) synthase TruC	promotor	TC->T
EVO_serine2	2958460	BW25113_RS14700	thymidylate synthase	missense	T->G	Asn19His
EVO_serine2	2984294	BW25113_RS14825	hypothetical protein	missense	C->A	His128Asn
EVO_serine2	2984303	BW25113_RS14825	hypothetical protein	missense	G->C	Glu131Gln
EVO_serine2, EVO_serine3	3227077	BW25113_RS16025	M48 family metallopeptidase	promotor	G->C
EVO_serine2, EVO_serine3	3384766	BW25113_RS16815	metalloprotease TldD	missense	A->C	Phe208Val
EVO_serine2, EVO_serine3	3449050	BW25113_RS17230	type II secretion system protein GspC	missense	C->A	Phe38Leu
EVO_serine2, EVO_serine3	3485056	BW25113_RS17415	bifunctional acetylornithine/succinyldiaminopimelate transaminase	promotor	C->G
EVO_serine2	3485060	BW25113_RS17415	bifunctional acetylornithine/succinyldiaminopimelate transaminase	promotor	C->G
EVO_serine2, EVO_serine3	3612803	BW25113_RS18025	rhs element protein RhsB	missense	A->C	Lys84Asn
EVO_serine2, EVO_serine3	3755794	BW25113_RS18655	RHS element protein RhsA	missense	A->C	Lys84Asn
EVO_serine2, EVO_serine3	3774382	BW25113_RS18705	hypothetical protein	promotor	T->G
EVO_serine2	3774518	BW25113_RS18705	hypothetical protein	promotor	A->C
EVO_serine2, EVO_serine3	4008442	BW25113_RS19880	5-methyltetrahydropteroyltriglutamate--homocysteine S-methyltransferase	missense	T->G	Phe677Cys
EVO_serine2, EVO_serine3	4080315	BW25113_RS20205	formate dehydrogenase O subunit beta	promotor	C->A
EVO_serine2, EVO_serine3	4094179	BW25113_RS20300	envelope stress sensor histidine kinase CpxA	missense	A->T	Leu242Gln
	4234521	BW25113_RS20935	maltose ABC transporter permease MalF	missense	T->G	Glu161Asp
EVO_serine2, EVO_serine3	4402596	BW25113_RS21745	DUF1190 domain-containing protein	synonymous	T->G	Val131Val
EVO_serine2	4557165	BW25113_RS22590	multidrug efflux MFS transporter MdtM	missense	A->T	Leu391Gln
EVO_serine2, EVO_serine3	4586638	BW25113_RS22690	L-galactonate oxidoreductase	missense	G->C	Glu278Gln
EVO_serine2, EVO_serine3	4586640	BW25113_RS22690	L-galactonate oxidoreductase	missense	A->C	Glu278Asp

## Sheet: table S4 malate
	Table S4: Complete list of SNPs for serine evolution sample in two other replicate evolution
Chrom	Sample	Position	Gene	Description	Effect	SNP	Mutation
NZ_CP009273	EVO_malate2, EVO_malate 3	68486	BW25113_RS00320	DedA family protein	missense	T->G	Leu217Val
NZ_CP009273	EVO_malate2, EVO_malate 3	148221	BW25113_RS00685	fimbrial-like protein YadL	synonymous	A->C	Val166Val
NZ_CP009273	EVO_malate 2	155588	BW25113_RS00715	polynucleotide adenylyltransferase PcnB	missense	C->A	Cys9Phe
NZ_CP009273	EVO_malate 2	161068	BW25113_RS00720	tRNA glutamyl-Q(34) synthetase GluQRS	promotor	A->C
NZ_CP009273	EVO_Malate 3	161083	BW25113_RS00720	tRNA glutamyl-Q(34) synthetase GluQRS	promotor	C->G
NZ_CP009273	EVO_malate2, EVO_malate 3	169937	BW25113_RS00780	H(+)/Cl(-) exchange transporter ClcA	promotor	C->A
NZ_CP009273	EVO_Malate 3	297389	BW25113_RS01465	aldehyde oxidoreductase FAD-binding subunit PaoB	synonymous	G->A	Gly70Gly
NZ_CP009273	EVO_Malate 3	329938	BW25113_RS01630	LysR family transcriptional regulator	missense	G->T	Phe69Leu
NZ_CP009273	EVO_malate2, EVO_malate 3	357022	BW25113_RS01755	galactoside O-acetyltransferase	stop	C->A	Glu184*
NZ_CP009273	EVO_malate2, EVO_malate 3	360752	BW25113_RS01775	DNA-binding transcriptional repressor LacI	missense	A->G	Val331Ala
NZ_CP009273	EVO_malate2, EVO_malate 3	361419	BW25113_RS01775	DNA-binding transcriptional repressor LacI	missense	C->T	Ala109Thr
NZ_CP009273	EVO_malate2, EVO_malate 3	576153	BW25113_RS02850	IS5-like element IS5 family transposase	promotor	T->C
NZ_CP009273	EVO_malate2, EVO_malate 3	576173	BW25113_RS02850	IS5-like element IS5 family transposase	promotor	G->A
NZ_CP009273	EVO_malate2, EVO_malate 3	576185	BW25113_RS02850	IS5-like element IS5 family transposase	promotor	A->T
NZ_CP009273	EVO_malate2, EVO_malate 3	576202	BW25113_RS02850	IS5-like element IS5 family transposase	promotor	C->T
NZ_CP009273	EVO_malate2, EVO_malate 3	576286	BW25113_RS02855	porin	promotor	T->A
NZ_CP009273	EVO_malate2, EVO_malate 3	576287	BW25113_RS02855	porin	promotor	G->A
NZ_CP009273	EVO_Malate 3	620060	BW25113_RS03060	iron-enterobactin ABC transporter ATP-binding protein	promotor	A->T
NZ_CP009273	EVO_malate2, EVO_malate 3	838652	BW25113_RS04190	23S rRNA (adenine(1618)-N(6))-methyltransferase RlmF	missense	T->G	Phe289Val
NZ_CP009273	EVO_malate 2	910676	BW25113_RS04520	ubiquinone-dependent pyruvate dehydrogenase	promotor	G->C
NZ_CP009273	EVO_malate2, EVO_malate 3	910682	BW25113_RS04520	ubiquinone-dependent pyruvate dehydrogenase	promotor	T->A
NZ_CP009273	EVO_malate2, EVO_malate 3	910683	BW25113_RS04520	ubiquinone-dependent pyruvate dehydrogenase	promotor	G->C
NZ_CP009273	EVO_Malate 3	1160027	BW25113_RS05760	beta-N-acetylhexosaminidase	missense	A->C	Lys159Asn
NZ_CP009273	EVO_Malate 3	1320988	BW25113_RS06590	anthranilate synthase component I	promotor	T->G
NZ_CP009273	EVO_malate2, EVO_malate 3	1630639	BW25113_RS08090	MHS family MFS transporter	promotor	C->A
NZ_CP009273	EVO_malate2, EVO_malate 3	1630670	BW25113_RS08090	MHS family MFS transporter	promotor	C->A
NZ_CP009273	EVO_malate2, EVO_malate 3	1630680	BW25113_RS08090	MHS family MFS transporter	promotor	T->C
NZ_CP009273	EVO_malate2, EVO_malate 3	1630712	BW25113_RS08090	MHS family MFS transporter	promotor	G->A
NZ_CP009273	EVO_malate2, EVO_malate 3	1630741	BW25113_RS08090	MHS family MFS transporter	promotor	C->T
	EVO_malate2, EVO_malate 3	1630760	BW25113_RS08090	MHS family MFS transporter	promotor	T->C
	EVO_malate2, EVO_malate 3	1656627	BW25113_RS08310	dimethyl sulfoxide reductase subunit A	missense	A->C	Lys605Asn
	EVO_malate 2	1672822	BW25113_RS08395	DUF1471 family protein YdgH	missense	A->T	Asn47Tyr
	EVO_malate2, EVO_malate 3	1828729	BW25113_RS09160	lipoprotein YdjY	missense	A->C	Glu119Asp
	EVO_malate2, EVO_malate 3	1896745	BW25113_RS09510	PTS mannose transporter subunit IIAB	missense	A->C	Lys147Asn
	EVO_malate2, EVO_malate 3	2170700	BW25113_RS10910	galactitol-1-phosphate 5-dehydrogenase	promotor	T->G
	EVO_malate2, EVO_malate 3	2170707	BW25113_RS10910	galactitol-1-phosphate 5-dehydrogenase	promotor	C->A
	EVO_malate2, EVO_malate 3	2170713	BW25113_RS10910	galactitol-1-phosphate 5-dehydrogenase	promotor	C->A
	EVO_malate 2	2170724	BW25113_RS10910	galactitol-1-phosphate 5-dehydrogenase	promotor	G->T
	EVO_malate 2	2170734	BW25113_RS10910	galactitol-1-phosphate 5-dehydrogenase	promotor	G->T
	EVO_malate 2	2170758	BW25113_RS10910	galactitol-1-phosphate 5-dehydrogenase	promotor	C->A
	EVO_malate2, EVO_malate 3	2178908	BW25113_RS10960	GntR family transcriptional regulator	promotor	T->G
	EVO_malate 2	2345372	BW25113_RS11700	glycerol-3-phosphate transporter	stop	C->T	Trp161*
	EVO_Malate 3	2345769	BW25113_RS11700	glycerol-3-phosphate transporter	stop	G->A	Gln29*
	EVO_Malate 3	2391688	BW25113_RS11925	NADH-quinone oxidoreductase subunit NuoG	missense	G->A	His653Tyr
	EVO_malate2, EVO_malate 3	2404742	BW25113_RS11970	SLC13 family permease	synonymous	A->C	Ala30Ala
	EVO_malate2, EVO_malate 3	2463890	BW25113_RS12270	hypothetical protein	missense	A->T	Leu427Phe
	EVO_Malate 3	2463906	BW25113_RS12270	hypothetical protein	missense	C->A	Gln433Lys
	EVO_Malate 3	2646494	BW25113_RS13150	3-mercaptopyruvate sulfurtransferase	missense	A->C	Lys214Asn
	EVO_malate 2	2755423	BW25113_RS13705	DEAD/DEAH box helicase	missense	T->G	Asn493His
	EVO_malate 2	2808239	BW25113_RS13980	S-ribosylhomocysteine lyase	promotor	C->T
	EVO_malate2, EVO_malate 3	2984303	BW25113_RS14825	hypothetical protein	missense	G->C	Glu131Gln
	EVO_Malate 3	2991670	BW25113_RS14890	hypothetical protein	missense	T->G	Lys173Thr
	EVO_malate2, EVO_malate 3	3384766	BW25113_RS16815	metalloprotease TldD	missense	A->C	Phe208Val
	EVO_malate 2	3449050	BW25113_RS17230	type II secretion system protein GspC	missense	C->A	Phe38Leu
	EVO_malate2, EVO_malate 3	3485056	BW25113_RS17415	bifunctional acetylornithine/succinyldiaminopimelate transaminase	promotor	C->G
	EVO_malate 2	3602081	BW25113_RS17935	signal recognition particle-docking protein FtsY	promotor	A->C
	EVO_malate2, EVO_malate 3	3612803	BW25113_RS18025	rhs element protein RhsB	missense	A->C	Lys84Asn
	EVO_malate2, EVO_malate 3	3755794	BW25113_RS18655	RHS element protein RhsA	missense	A->C	Lys84Asn
	EVO_malate2, EVO_malate 3	3774382	BW25113_RS18705	hypothetical protein	promotor	T->G
	EVO_malate2, EVO_malate 3	4008442	BW25113_RS19880	5-methyltetrahydropteroyltriglutamate--homocysteine S-methyltransferase	missense	T->G	Phe677Cys
	EVO_malate2, EVO_malate 3	4080315	BW25113_RS20205	formate dehydrogenase O subunit beta	promotor	C->A
	EVO_malate 2	4095019	BW25113_RS20305	envelope stress response regulator transcription factor CpxR	missense	C->T	Asp194Asn
	EVO_malate 2	4107780	BW25113_RS20375	glycerol uptake facilitator protein GlpF	missense	C->T	Cys80Tyr
	EVO_Malate 3	4179376	BW25113_RS20690	DNA-directed RNA polymerase subunit beta'	stop	C->T	Gln1367*
	EVO_malate 2	4234521	BW25113_RS20935	maltose ABC transporter permease MalF	missense	T->G	Glu161Asp
	EVO_malate 2	4402596	BW25113_RS21745	DUF1190 domain-containing protein	synonymous	T->G	Val131Val
	EVO_malate2, EVO_malate 3	4557165	BW25113_RS22590	multidrug efflux MFS transporter MdtM	missense	A->T	Leu391Gln
	EVO_Malate 3	4586638	BW25113_RS22690	L-galactonate oxidoreductase	missense	G->C	Glu278Gln
	EVO_Malate 3	4586640	BW25113_RS22690	L-galactonate oxidoreductase	missense	A->C	Glu278Asp

## Sheet: Table S1
	Table S1: Complete list of SNPs
Chrom	Sample	Position	Gene	Description	Effect	SNP	Mutation
NZ_CP009273	Evo_Malate	13429	dnaK	molecular chaperone DnaK	missense	A->C	Ser423Arg
NZ_CP009273	Evo_Malate	910682	poxB promoter	ubiquinone-dependent pyruvate dehydrogenase	promoter	A->C	promoter
NZ_CP009273	Evo_Malate	910683	poxB promoter	ubiquinone-dependent pyruvate dehydrogenase	promoter	C->G	promoter
NZ_CP009273	Evo_Malate	1191676	icd	NADP-dependent isocitrate dehydrogenase	synonymous	C->T	His366His
NZ_CP009273	Evo_Malate	1191688	icd	NADP-dependent isocitrate dehydrogenase	synonymous	C->T	Thr370Thr
NZ_CP009273	Evo_Malate	1191701	icd	NADP-dependent isocitrate dehydrogenase	synonymous	T->C	Leu375Leu
NZ_CP009273	Evo_Malate	1191703	icd	NADP-dependent isocitrate dehydrogenase	synonymous	A->G	Leu375Leu
NZ_CP009273	Evo_Malate	1191733	icd	NADP-dependent isocitrate dehydrogenase	synonymous	C->T	Asn385Asn
NZ_CP009273	Evo_Malate	1191736	icd	NADP-dependent isocitrate dehydrogenase	synonymous	G->C	Ala386Ala
NZ_CP009273	Evo_Malate	1191739	icd	NADP-dependent isocitrate dehydrogenase	synonymous	A->G	Lys387Lys
NZ_CP009273	Evo_Malate	1191748	icd	NADP-dependent isocitrate dehydrogenase	synonymous	C->T	Thr390Thr
NZ_CP009273	Evo_Malate	1191760	icd	NADP-dependent isocitrate dehydrogenase	synonymous	G->A	Glu394Glu
NZ_CP009273	Evo_Malate	1191772	icd	NADP-dependent isocitrate dehydrogenase	missense	T->A	Asp398Glu
NZ_CP009273	Evo_Malate	1749562	phsC promoter	thiosulfate reductase cytochrome B subunit	promoter	C->T	promoter
NZ_CP009273	Evo_Malate	2393179	nuoG	NADH-quinone oxidoreductase subunit NuoG	missense	C->T	Arg156Cys
NZ_CP009273	Evo_Malate	2644150	yfhM	alpha2-macroglobulin	synonymous	G->A	Thr499Thr
NZ_CP009273	Evo_Malate	2957778	TYMS	thymidylate synthase	missense	A->G	Asp246Gly
NZ_CP009273	Evo_Malate	2960996	ptsI	phosphoenolpyruvate--protein phosphotransferase	synonymous	G->A	Ser266Ser
NZ_CP009273	Evo_Malate	3231756	HighA promoter	type II toxin-antitoxin system antitoxin HigA	promoter	G->A	promoter
NZ_CP009273	Evo_Malate	3256852	tdcD	propionate kinase	synonymous	T->C	Ala56Ala
NZ_CP009273	Evo_Malate	3320626	rlmE	23S rRNA (uridine(2552)-2'-O)-methyltransferase RlmE	missense	C->T	Pro133Leu
NZ_CP009273	Evo_Malate	3433427	rpoA	DNA-directed RNA polymerase subunit alpha	stop_gained	G->A	Trp321(end)
NZ_CP009273	Evo_Malate	4173885	rpoB	DNA-directed RNA polymerase subunit beta	missense	A->C	Ile905Leu
NZ_CP009273	Evo_Malate, Evo_Serine	1891203	sda	L-serine ammonia-lyase	synonymous	C->T	Phe5Phe
NZ_CP009273	Evo_Malate, Evo_Serine	104033	secM promoter	secA translation cis-regulator SecM	promoter	T->G	promoter
NZ_CP009273	Evo_serine	1109	metL	bifunctional aspartate kinase/homoserine dehydrogenase I	missense	C->T	Ser258Phe
NZ_CP009273	Evo_serine	662293	MrdA	peptidoglycan DD-transpeptidase MrdA	missense	A->C	Thr461Pro
NZ_CP009273	Evo_serine	2169347	GatZ	tagatose-bisphosphate aldolase subunit GatZ	frameshift	deleltion TTGCT	Phe150(frameshift)
NZ_CP009273	Evo_serine	3393211	MreC	rod shape-determining protein MreC	missense	G->T	Asp43Tyr
